# Supplementary material for: Redescription of Marstonia comalensis (Pilsbry & Ferriss, 1906), a poorly known and possibly threatened freshwater gastropod from the Edwards Plateau region (Texas)
Source: Zookeys. 2011 Jan 26;(77):1–16. doi: 10.3897/zookeys.77.935 (PMC3088054; doi:10.3897/zookeys.77.935)
Supplement: XML Treatment for Marstonia comalensis [file zookeys.77.935-treatment1.xml]

<!DOCTYPE tp:taxon-treatment
  PUBLIC "-//TaxonX//DTD Taxonomic Treatment Publishing DTD v0 20100105//EN" "tax-treatment-NSO.dtd">
<tp:taxon-treatment xmlns:tp="http://www.plazi.org/taxpub"><tp:treatment-meta><mixed-citation publication-type="journal"><person-group><name><surname>Hershler</surname><given-names>Robert</given-names></name><name><surname>Liu</surname><given-names>Hsiu-Ping</given-names></name></person-group><article-title>Redescription of <italic>Marstonia comalensis</italic> (Pilsbry &amp; Ferriss, 1906), a poorly known and possibly threatened freshwater gastropod from the Edwards Plateau region (Texas)</article-title><source>Zookeys</source><day>26</day><month>1</month><year>2011</year><volume>2011</volume><issue>77</issue><fpage>1</fpage><lpage>16</lpage><pub-id pub-id-type="doi">10.3897/zookeys.77.935</pub-id></mixed-citation></tp:treatment-meta><tp:nomenclature><tp:taxon-name>
                        <tp:taxon-name-part taxon-name-part-type="genus">Marstonia</tp:taxon-name-part>
                        <tp:taxon-name-part taxon-name-part-type="species">comalensis</tp:taxon-name-part>
                    </tp:taxon-name><tp:taxon-authority>(Pilsbry &amp; Ferriss, 1906)</tp:taxon-authority><xref ref-type="fig" rid="F1">Figs 1</xref><xref ref-type="fig" rid="F2"/><xref ref-type="fig" rid="F3">3</xref><tp:nomenclature-citation-list><tp:nomenclature-citation><tp:taxon-name>Amnicola comalensis</tp:taxon-name><comment> Pilsbry &amp; Ferriss, 1906: 171, fig. 37 (Comal Creek, near New Braunfels, Comal County, Texas; also from the Guadalupe River about four miles [3.2 km] above New Braunfels). <xref ref-type="bibr" rid="B19">Pilsbry 1910</xref>: 98 (corrected measurement of figured specimen [lectotype]). <xref ref-type="bibr" rid="B40">Walker 1918</xref>: 133. <xref ref-type="bibr" rid="B2">Baker 1964</xref>: 172 (lectotype selection). <xref ref-type="bibr" rid="B10">Hershler and Thompson 1996</xref>: 51.</comment></tp:nomenclature-citation><tp:nomenclature-citation><tp:taxon-name>Cincinnatia comalensis</tp:taxon-name><comment><xref ref-type="bibr" rid="B25">Taylor 1975</xref>: 61 (transfer to <tp:taxon-name>Cincinnatia</tp:taxon-name>, summary of literature citations). <xref ref-type="bibr" rid="B4">Burch and Tottenham 1980</xref>: 110, fig. 190 (from <xref ref-type="bibr" rid="B20">Pilsbry and Ferris 1906</xref>). <xref ref-type="bibr" rid="B33">Turgeon et al. 1998</xref>: 72.</comment></tp:nomenclature-citation><tp:nomenclature-citation><tp:taxon-name>Marstonia comalensis</tp:taxon-name><comment><xref ref-type="bibr" rid="B31">Thompson and Hershler 2002</xref>: 270 (transfer to <tp:taxon-name>Marstonia</tp:taxon-name>). <xref ref-type="bibr" rid="B11">Hershler et al. 2003a</xref>: 366, figs. 2, 3 (new record, phylogenetic analysis).</comment></tp:nomenclature-citation></tp:nomenclature-citation-list></tp:nomenclature><tp:treatment-sec sec-type="Types"><title>Types:</title><p>Figured lectotype, ANSP 91323 (<xref ref-type="fig" rid="F1">Fig. 1A</xref>); paralectotypes (from same lot), ANSP 420575.</p></tp:treatment-sec><tp:treatment-sec sec-type="Referred material"><title>Referred material:</title><p>TEXAS. USNM 123757, USNM 134007, Guadalupe River. ANSP 134247, Nueces River. <italic>Bell County</italic>: UMBMNH uncat., Salado Creek, Salado, old US 81 (30.944°N, 97.539°W), 14.IV.1972. <italic>Comal County</italic>: ANSP 90562, drift of Guadalupe River, 3.2 km above New Braunfels (29.756°N, 98.138°W). UMBMNH uncat., Spring Branch, west of Spring Branch (29.891°N, 98.435°W), 28.III.1963. USNM 473488, New Braunfels (29.702°N, 98.124°W). <italic>Kerr County</italic>: USNM 874910, South Fork Guadalupe River, ca. 56.4 km northwest of Leakey (29.957°N, 99.456°W), 30.XII.1979. USNM 874932, spring run adjacent to South Fork of Guadalupe River, ca. 11.2 km southwest of Hunt (30.005°N, 99.409°W), 30.XII.1979. USNM 883412, North Fork Guadalupe River (30.054°N, 99.486°W), 26.IV.1993. USNM 874923, North Fork of Guadalupe River at Riverbend Ranch crossing at FM 1340 (30.065°N, 99.373°W), 29.XII.1979. USNM 251887, Japonica (30.064°N, 99.344°W). <italic>Kimble County</italic>: UMBMNH uncat., Llano River at FM 385, 25.6 km northeast of Junction (30.589°N, 99.598°W), 12–13.IV.1972. <italic>Kinney County</italic>: UMBMNH uncat., Nueces River, Tularosa Road, A.G. “Tony” Rose Ranch (29.518°N, 100.271°W), 9.VI.1971. USNM 883413, West Nueces River above crossing on Tularosa Road near Spring Ranch, just below Silver Lake (29.523°N, 100.251°W), 25.IV.1993. <italic>Real County</italic>: UMBMNH uncat., USNM 874926, Old Faithful Spring outflow, Hwy 55, 0.8 km north of Camp Wood (29.680°N, 100.015°W), 8.VI.1971, 31.XII.1979. FMNH 283564, FMNH 283565, FMNH 283573, FMNH 287574, Old Faithful Spring, <!--PageBreak-->1.0 km north of Camp Wood (29.680°N, 100.015°W), 27.I.2001. USNM 883414, Leakey Springs run at Hwy 337 crossing, ca. 0.48 km east of Leakey (29.723°N, 99.757°W), 25.IV.1993. FMNH 283561, Leakey Springs creek, 0.64 km east of Leakey (29.723°N, 99.757°W), 26.I.2001. <italic>Uvalde County</italic>: UMBMNH uncat., Nueces River,<!--PageBreak--> Chalk Bluff, 24 km northwest of Uvalde (29.359°N, 99.984°W), 27.V.1971. USNM 883477, spring at Camp Chalk Bluff, tributary to East Nueces River (29.362°N, 99.984°W), 23.IV.1993. USNM 883666, USNM 883421, East Nueces River at 19 Mile Crossing, 1.6–3.2 km south of Hwy 55 and FM 334 (29.398°N, 100.00°W), 31.XII.1979, 29.IV.1993. UMBMNH uncat., USNM 883420, East Nueces River, Hwy 55, Lake Nueces County Park (29.619°N, 100.01°W), 1-VI-1971, 29.IV.1993.</p><!--PageBreak--><!--PageBreak--></tp:treatment-sec><tp:treatment-sec sec-type="Revised diagnosis"><title>Revised diagnosis:</title><p>Shell large for genus (maximum height, 4.6 mm), ovate-conic, openly umbilicate; penis with short filament and oblique, squarish lobe bearing a single terminal gland along its distal edge. Distinguished from congeners having closely similar shells and penes as follows: from <tp:taxon-name>Marstonia gaddisorum</tp:taxon-name> Thompson by its less convex shell whorls, distinctive pallial roof pigmentation, larger number of cusps on the inner side of the lateral teeth and on the outer marginal teeth, larger penial lobe, narrower terminal gland, and smaller overlap of the bursa copulatrix by the albumen gland; from <tp:taxon-name>Marstonia lustrica</tp:taxon-name> by its smaller prostate gland, smaller penial lobe, narrower penial filament, straight anterior vas deferens, partly imbedded (in albumen gland) bursal duct, and larger seminal receptacle; and from <tp:taxon-name>Marstonia ogmorhaphe</tp:taxon-name> Thompson by its smaller size, broader shell, smaller prostate gland, straight anterior vas deferens, and smaller bursa copulatrix.</p></tp:treatment-sec><tp:treatment-sec sec-type="Description"><title>Description:</title><p>Shell ovate-conic, (<xref ref-type="fig" rid="F1">Fig. 1A–C</xref>); height about 2.6–4.6 mm; whorls 4.5–5.5. Protoconch near planispiral, slightly tilted (<xref ref-type="fig" rid="F1">Fig. 1D</xref>), initial 0.75–1.0 whorl strongly wrinkled (<xref ref-type="fig" rid="F1">Fig. 1E</xref>). Teleoconch whorls weakly convex, often narrowly shouldered,<!--PageBreak--> rarely having subsutural angulation; sculpture of strong collabral growth lines, later whorls having numerous weak spiral striae. Aperture pyriform or ovate. Inner lip complete across parietal wall in larger specimens, usually narrowly adnate, rarely slightly disjunct; usually thin, sometimes slightly thickened apically; columellar shelf absent or very narrow; outer lip thin or slightly thickened, orthocline or prosocline. Umbilicus open but small. Measurements of the lectotype and a live-collected series of shells from the Nueces River basin are in <xref ref-type="table" rid="T2">Table 2</xref>.</p><p>Operculum thin, amber, narrowly ovate, multispiral with eccentric nucleus (<xref ref-type="fig" rid="F1">Fig. 1F</xref>); last 0.25 whorl sometimes frilled on outer side; inner side having well developed rim near outer edge (<xref ref-type="fig" rid="F1">Fig. 1G</xref>); attachment scar border sometimes weakly thickened near nucleus. Radula (<xref ref-type="table" rid="T2">Fig. 2A</xref>), having about 36 well-formed rows of teeth. Central teeth about 38 µm wide, cutting edge convex (<xref ref-type="table" rid="T2">Fig. 2B</xref>); lateral cusps 3–8; central cusp pointed or hoe-shaped, parallel-sided proximally or tapering throughout; basal cusps 1–3, small; basal tongue U- or V-shaped, about as long as lateral margins. Lateral tooth face rectangular; central cusp pointed or hoe-shaped (<xref ref-type="table" rid="T2">Fig. 2C</xref>); lateral cusps 2–5 (inner), 3–7 (outer); outer wing broad, flexed, about 140% length of cutting edge; basal tongue weakly developed. Inner (<xref ref-type="table" rid="T2">Fig. 2D</xref>) and outer (<xref ref-type="table" rid="T2">Fig 2E</xref>) marginal teeth both having 14–21 cusps and basally positioned rectangular wing. Radular count data were from USNM 874926.</p><p>Cephalic tentacles pale except for black eyespots. Snout brown; distal lips pale; foot pale. Pallial roof having black pigment bands along edges of ctenidium and dorsal edge of genital duct (<xref ref-type="fig" rid="F1">Fig. 1H</xref>); visceral coil pale except for black pigment on testis. Ctenidium positioned a little in front of pericardium; ctenidial filaments 24–25 (<italic>n</italic>=5), broadly triangular, lateral surfaces ridged. Osphradium narrow, positioned slightly posterior to middle of ctenidium. Hypobranchial gland large, overlapping rectum and part of genital duct, thickened alongside kidney. Style sac longer than remaining portion of stomach, posterior stomach having small caecal appendix. Testis large (1.75 whorls), composed of compound lobes, broadly overlapping stomach anteriorly. Seminal vesicle opening near anterior edge of testis, composed of a few thickened coils, positioned along ventral side of anterior 33% of testis. Prostate gland small, pea-shaped, with about 50% of length in pallial roof. Anterior vas deferens<!--PageBreak--> opening from antero-ventral edge of prostate gland, section of duct on columellar muscle straight. Penis large, base rectangular, inner edge without folds; filament short, narrow, tapering, oblique; lobe rather medium-sized, squarish, oblique (<xref ref-type="fig" rid="F3">Fig. 3A</xref>). Terminal gland (<xref ref-type="fig" rid="F3">Fig. 3A–D</xref>) narrow, usually transversely positioned along outer edge of lobe (58/86 specimens examined from three samples), less frequently horizontal (28/86), sometimes borne on short stalk. Penial duct narrow, near outer edge, almost straight. Penial filament having black internal pigment core along most of length. Ovary small (0.75 whorl), composed of simple, stalked lobes; slightly overlapping stomach anteriorly. Female glandular oviduct and associated structures shown in <xref ref-type="fig" rid="F3">Figure 3E–F</xref>. Coiled oviduct narrow, vertical. Bursa copulatrix small, ovate, horizontal, about 50% overlapped by albumen gland. Bursal duct longer than bursa, narrow, opening from distal edge, partly embedded in albumen gland proximally, entirely embedded distally, junction with common duct well in front of posterior wall of pallial cavity. Seminal receptacle small, pouch-like, positioned near ventral edge of albumen gland slightly anterior to bursa copulatrix. Albumen gland largely visceral. Capsule gland composed of two distinct tissue sections. Genital aperture a terminal slit.</p><fig id="F1" position="float" orientation="portrait"><label>Figure 1.</label><caption><p>Shells, opercula and animal, <tp:taxon-name>Marstonia comalensis</tp:taxon-name>. <bold>A</bold> Lectotype, ANSP 91323 <bold>B, C</bold> Shells, USNM 874932, USNM 874926 <bold>D</bold> Lateral view of shell apex, USNM 874932 <bold>E</bold> Protoconch, USNM 874926 <bold>F, G</bold> Opercula (outer, inner sides), USNM 874926 <bold>H</bold> Relaxed, alcohol-preserved preserved male (dorsal view), showing distinctive pigment bands on the pallial roof, USNM 874926. Scale bars A–C, H, 1.0 mm; D, E, 100 µm; F, G, 200 µm.</p></caption><graphic xmlns:xlink="http://www.w3.org/1999/xlink" xlink:href="ZooKeys-077-001-g001.jpg" position="float" orientation="portrait" xlink:type="simple"/></fig><fig id="F2" position="float" orientation="portrait"><label>Figure 2.</label><caption><p>Radula, <tp:taxon-name>Marstonia comalensis</tp:taxon-name>, USNM 874926. <bold>A</bold> Portion of radular ribbon <bold>B</bold> Central teeth <bold>C</bold> Lateral teeth <bold>D</bold> Inner marginal tooth <bold>E</bold> Outer marginal teeth. Scale bars A, 20 µm; B-E, 10 µm.</p></caption><graphic xmlns:xlink="http://www.w3.org/1999/xlink" xlink:href="ZooKeys-077-001-g002.jpg" position="float" orientation="portrait" xlink:type="simple"/></fig><fig id="F3" position="float" orientation="portrait"><label>Figure 3.</label><caption><p>Reproductive anatomy, <tp:taxon-name>Marstonia comalensis</tp:taxon-name>, USNM 874926. <bold>A</bold> Penis, dorsal surface <bold>B–D</bold> Distal portion of penis showing terminal gland variation <bold>E</bold> Female glandular oviduct and associated structures (viewed from left side) <bold>F</bold> Bursa copulatrix and seminal receptacle and their ducts. Scale bars = 500 µm. <bold>Ag</bold> albumen gland <bold>Bu</bold> bursa copulatrix <bold>Cg</bold> capsule gland <bold>Cov</bold> coiled oviduct <bold>Dby</bold> bursal duct <bold>Ga</bold> genital aperture <bold>Pf</bold> penial filament <bold>Pl</bold> penial lobe <bold>Pw</bold> posterior wall of pallial cavity <bold>Sr</bold> seminal receptacle <bold>Vc</bold> ventral channel of capsule gland.</p></caption><graphic xmlns:xlink="http://www.w3.org/1999/xlink" xlink:href="ZooKeys-077-001-g003.jpg" position="float" orientation="portrait" xlink:type="simple"/></fig><fig id="F4" position="float" orientation="portrait"><label>Figure 4.</label><caption><p>Map showing the distribution of <tp:taxon-name>Marstonia comalensis</tp:taxon-name> in the Brazos, Colorado, Guadalupe and Nueces River basins, south-central Texas. The arrow indicates the type locality (Comal Creek).</p></caption><graphic xmlns:xlink="http://www.w3.org/1999/xlink" xlink:href="ZooKeys-077-001-g004.jpg" position="float" orientation="portrait" xlink:type="simple"/></fig></tp:treatment-sec><tp:treatment-sec sec-type="Distribution and habitat"><title>Distribution and habitat:</title><p><tp:taxon-name>Marstonia comalensis</tp:taxon-name> is distributed in the upper portions of the Brazos, Colorado, Guadalupe and Nueces River basins, south-central Texas (<xref ref-type="fig" rid="F4">Fig. 4</xref>); almost all of these localities are on the Edwards Plateau. We were unable to confirm a previous report of this species from a drainage canal near Galveston Bay (<xref ref-type="bibr" rid="B5">Cable and Isserhoff 1969</xref>). <tp:taxon-name>Marstonia comalensis</tp:taxon-name> lives in cold water springs near their sources and slack water riverine habitats; it has been most commonly found on mud, aquatic vegetation and dead leaves.</p><table-wrap id="T2" position="float" orientation="portrait"><label>Table 2.</label><caption><p>Shell parameters for <tp:taxon-name>Marstonia comalensis</tp:taxon-name>.</p></caption><table><tbody><tr><th rowspan="1" colspan="1"/><th rowspan="1" colspan="1"><italic>WH</italic></th><th rowspan="1" colspan="1"><italic>SH</italic></th><th rowspan="1" colspan="1"><italic>SW</italic></th><th rowspan="1" colspan="1"><italic>HBW</italic></th><th rowspan="1" colspan="1"><italic>WBW</italic></th><th rowspan="1" colspan="1"><italic>AH</italic></th><th rowspan="1" colspan="1"><italic>AW</italic></th><th rowspan="1" colspan="1"><italic>SW/SH</italic></th><th rowspan="1" colspan="1"><italic>HBW/SH</italic></th><th rowspan="1" colspan="1"><italic>AH/SH</italic></th></tr><tr><td rowspan="1" colspan="11">Lectotype, ANSP 91323</td></tr><tr><td rowspan="1" colspan="1"/><td rowspan="1" colspan="1">4.5</td><td rowspan="1" colspan="1">3.00</td><td rowspan="1" colspan="1">2.08</td><td rowspan="1" colspan="1">2.12</td><td rowspan="1" colspan="1">1.81</td><td rowspan="1" colspan="1">1.36</td><td rowspan="1" colspan="1">1.14</td><td rowspan="1" colspan="1">0.69</td><td rowspan="1" colspan="1">0.71</td><td rowspan="1" colspan="1">0.45</td></tr><tr><td rowspan="1" colspan="11">USNM 874926 (n=30)</td></tr><tr><td rowspan="1" colspan="1">Mean</td><td rowspan="1" colspan="1">4.79</td><td rowspan="1" colspan="1">3.49</td><td rowspan="1" colspan="1">2.39</td><td rowspan="1" colspan="1">2.58</td><td rowspan="1" colspan="1">2.08</td><td rowspan="1" colspan="1">1.66</td><td rowspan="1" colspan="1">1.35</td><td rowspan="1" colspan="1">0.69</td><td rowspan="1" colspan="1">0.74</td><td rowspan="1" colspan="1">0.48</td></tr><tr><td rowspan="1" colspan="1">S.D.</td><td rowspan="1" colspan="1">0.18</td><td rowspan="1" colspan="1">0.17</td><td rowspan="1" colspan="1">0.09</td><td rowspan="1" colspan="1">0.11</td><td rowspan="1" colspan="1">0.08</td><td rowspan="1" colspan="1">0.09</td><td rowspan="1" colspan="1">0.05</td><td rowspan="1" colspan="1">0.03</td><td rowspan="1" colspan="1">0.02</td><td rowspan="1" colspan="1">0.02</td></tr><tr><td rowspan="1" colspan="1">Range</td><td rowspan="1" colspan="1">4.5–5.0</td><td rowspan="1" colspan="1">3.20–3.87</td><td rowspan="1" colspan="1">2.22–2.55</td><td rowspan="1" colspan="1">2.38–2.84</td><td rowspan="1" colspan="1">1.93–2.25</td><td rowspan="1" colspan="1">1.50–1.84</td><td rowspan="1" colspan="1">1.26–1.45</td><td rowspan="1" colspan="1">0.63–0.74</td><td rowspan="1" colspan="1">0.70–0.77</td><td rowspan="1" colspan="1">0.43–0.51</td></tr></tbody></table><table-wrap-foot><title>Abbreviations:</title><fn><label>WH</label><p>total shell whorls;</p></fn><fn><label>SH</label><p>shell height;</p></fn><fn><label>SW</label><p>shell width;</p></fn><fn><label>HBW</label><p>height of body whorl;</p></fn><fn><label>WBW</label><p>width of body whorl;</p></fn><fn><label>AH</label><p>aperture height;</p></fn><fn><label>AW</label><p>aperture width.</p></fn></table-wrap-foot></table-wrap></tp:treatment-sec><tp:treatment-sec sec-type="Remarks"><title>Remarks:</title><p>The material referred to <tp:taxon-name>Marstonia comalensis</tp:taxon-name> herein, which includes specimens from the Guadalupe River above the Comal Creek confluence, closely conforms to the types of this species both in size and shell shape (<xref ref-type="fig" rid="F1">Fig. 1A–C</xref>). This snail clearly belongs to <tp:taxon-name>Marstonia</tp:taxon-name> based on its strongly wrinkled shell protoconch, distally bifurcate penis ornamented with a gland along the edge of the lobe (terminal gland), and connection between the oviduct and bursal duct well in front of the posterior pallial wall (<xref ref-type="bibr" rid="B31">Thompson and Hershler 2002</xref>). As noted above, this generic placement is also supported by molecular phylogenetic evidence (<xref ref-type="bibr" rid="B11">Hershler et al. 2003a</xref>).</p><p>The original collections of <tp:taxon-name>Marstonia comalensis</tp:taxon-name> are worn shells having the appearance of drift material (<xref ref-type="fig" rid="F1">Fig. 1A</xref>). We have not seen any live-collected specimens of this species in the numerous samples that we have examined from the type locality (Comal Springs) and other waters near New Braunfels. The various reports of living <tp:taxon-name>Marstonia comalensis</tp:taxon-name> from this portion of the Guadalupe River basin (e.g., <xref ref-type="bibr" rid="B7">EHA 1975</xref>; <xref ref-type="bibr" rid="B1">Arsuffi 1994</xref>; <xref ref-type="bibr" rid="B32">Tolley-Jordan and Owen 2008</xref>) are probably of misidentified <tp:taxon-name>Cincinnatia integra</tp:taxon-name>, as evidenced by the illustrations of shells in several of these documents (<xref ref-type="bibr" rid="B15">Lindholm 1979</xref>, fig. 4; <xref ref-type="bibr" rid="B6">Cauble 1998</xref>, fig. 7). It is possible that <tp:taxon-name>Marstonia comalensis</tp:taxon-name> became extinct at Comal Springs when this water body temporarily dried in 1964 (<xref ref-type="bibr" rid="B36">USFWS 1996</xref>); it is also possible that the shells of this species which have been found at this site were washed downflow from extant populations in the headwaters of the Guadalupe River.</p><!--PageBreak--><p>Taylor’s (1975) allocation of <tp:taxon-name>Amnicola comalensis</tp:taxon-name> to <tp:taxon-name>Cincinnatia</tp:taxon-name> appears to have been the result of a misidentification as all of the material in his collection that he referred to this species (per the original labels), including several lots from the type locality, is <tp:taxon-name>Cincinnatia integra</tp:taxon-name> (RH unpublished). Some of these records were detailed in an unpublished manuscript, “Freshwater molluscs from the Nueces River drainage, Texas” that Taylor circulated in the mid-1970’s. <tp:taxon-name>Cincinnatia integra</tp:taxon-name>, which is widely distributed in Texas (<xref ref-type="bibr" rid="B10">Hershler and Thompson 1996</xref>), has been frequently confused with <tp:taxon-name>Marstonia comalensis</tp:taxon-name> in museum collections despite the obvious differences between their shells that were noted in the original description of the latter (<xref ref-type="bibr" rid="B20">Pilsbry and Ferriss 1906</xref>). These two species also well differentiated anatomically (see <xref ref-type="bibr" rid="B10">Hershler and Thompson 1996</xref> for details of the former).</p></tp:treatment-sec><ref-list><ref id="B19"><mixed-citation xmlns:xlink="http://www.w3.org/1999/xlink" xlink:type="simple"><person-group><name name-style="western"><surname>Pilsbry</surname><given-names>HA</given-names></name></person-group> (<year>1910</year>)<article-title> New Amnicolidae of the Panuco River system, Mexico</article-title>. <source>Nautilus</source><volume>23</volume>: <fpage>97</fpage>–<lpage>100</lpage>, plate IX.</mixed-citation></ref><ref id="B40"><mixed-citation xmlns:xlink="http://www.w3.org/1999/xlink" xlink:type="simple"><person-group><name name-style="western"><surname>Walker</surname><given-names>B</given-names></name></person-group> (<year>1918</year>)<article-title> A synopsis of the classification of the fresh-water Mollusca of North America, north of Mexico, and a catalogue of the more recently described species, with notes.</article-title><source>University of Michigan Museum of Zoology Miscellaneous Publications</source><volume>6</volume>:<fpage>1</fpage>-<lpage>133</lpage>.</mixed-citation></ref><ref id="B2"><mixed-citation xmlns:xlink="http://www.w3.org/1999/xlink" xlink:type="simple"><person-group><name name-style="western"><surname>Baker</surname><given-names>HB</given-names></name></person-group> (<year>1964</year>)<article-title> Type land snails in the Academy of Natural Sciences of Philadelphia. Part III. Limnophile and thalassophile Pulmonata. Part IV. Land and fresh-water Prosobranchia.</article-title><source>Proceedings of the Academy of Natural Sciences of Philadelphia</source><volume>116</volume>:<fpage>149</fpage>-<lpage>193</lpage>.</mixed-citation></ref><ref id="B10"><mixed-citation xmlns:xlink="http://www.w3.org/1999/xlink" xlink:type="simple"><person-group><name name-style="western"><surname>Hershler</surname><given-names>R</given-names></name><name name-style="western"><surname>Thompson</surname><given-names>FG</given-names></name></person-group> (<year>1996</year>)<article-title> Redescription of <italic>Paludina integra</italic> Say, 1821, type species of genus <italic>Cincinnatia</italic> (Gastropoda: Hydrobiidae).</article-title><source>Journal of Molluscan Studies</source><volume>62</volume>:<fpage>33</fpage>-<lpage>55</lpage>.</mixed-citation></ref><ref id="B25"><mixed-citation xmlns:xlink="http://www.w3.org/1999/xlink" xlink:type="simple"><person-group><name name-style="western"><surname>Taylor</surname><given-names>DW</given-names></name></person-group> (<year>1975</year>)<article-title> Index and bibliography of late Cenozoic freshwater Mollusca of western North America.</article-title><source>University of Michigan Papers on Paleontology</source><volume>10</volume>:<fpage>1</fpage>-<lpage>384</lpage>.</mixed-citation></ref><ref id="B4"><mixed-citation xmlns:xlink="http://www.w3.org/1999/xlink" xlink:type="simple"><person-group><name name-style="western"><surname>Burch</surname><given-names>JB</given-names></name><name name-style="western"><surname>Tottenham</surname><given-names>JL</given-names></name></person-group> (<year>1980</year>)<article-title> North American freshwater snails. Species list, ranges and illustrations.</article-title><source>Walkerana</source><volume>1</volume>:<fpage>81</fpage>-<lpage>215</lpage>.</mixed-citation></ref><ref id="B20"><mixed-citation xmlns:xlink="http://www.w3.org/1999/xlink" xlink:type="simple"><person-group><name name-style="western"><surname>Pilsbry</surname><given-names>HA</given-names></name><name name-style="western"><surname>Ferriss</surname><given-names>JH</given-names></name></person-group> (<year>1906</year>)<article-title> Mollusca of the southwestern states. II</article-title>. <source>Proceedings of the Academy of Natural Sciences of Philadelphia</source><volume>58</volume>: <fpage>123</fpage>–<lpage>175</lpage>, plates V–IX.</mixed-citation></ref><ref id="B33"><mixed-citation xmlns:xlink="http://www.w3.org/1999/xlink" xlink:type="simple"><person-group><name name-style="western"><surname>Turgeon</surname><given-names>DD</given-names></name><name name-style="western"><surname>Quinn</surname><given-names>JF</given-names></name><name name-style="western"><surname>Bogan</surname><given-names>AS</given-names></name><name name-style="western"><surname>Coan</surname><given-names>EV</given-names></name><name name-style="western"><surname>Hochberg</surname><given-names>FG</given-names></name><name name-style="western"><surname>Lyons</surname><given-names>WG</given-names></name><name name-style="western"><surname>Mikkelsen</surname><given-names>PM</given-names></name><name name-style="western"><surname>Neves</surname><given-names>RJ</given-names></name><name name-style="western"><surname>Roper</surname><given-names>CFE</given-names></name><name name-style="western"><surname>Rosenberg</surname><given-names>G</given-names></name><name name-style="western"><surname>Roth</surname><given-names>B</given-names></name><name name-style="western"><surname>Scheltema</surname><given-names>A</given-names></name><name name-style="western"><surname>Thompson</surname><given-names>FG</given-names></name><name name-style="western"><surname>Vecchione</surname><given-names>M</given-names></name><name name-style="western"><surname>Williams</surname><given-names>JD</given-names></name></person-group> (<year>1998</year>)<article-title> Common and scientific names of aquatic invertebrates from the United States and Canada: Mollusks. Second edition</article-title>. <source>American Fisheries Society Special Publication</source><volume>26</volume>, <lpage>526</lpage> pp.</mixed-citation></ref><ref id="B31"><mixed-citation xmlns:xlink="http://www.w3.org/1999/xlink" xlink:type="simple"><person-group><name name-style="western"><surname>Thompson</surname><given-names>FG</given-names></name><name name-style="western"><surname>Hershler</surname><given-names>R</given-names></name></person-group> (<year>2002</year>)<article-title> Two genera of North American freshwater snails: <italic>Marstonia</italic> Baker, 1926, resurrected to generic status, and <italic>Floridobia</italic>, new genus (Prosobranchia: Hydrobiidae: Nymphophilinae).</article-title><source>Veliger</source><volume>45</volume>:<fpage>269</fpage>-<lpage>271</lpage>.</mixed-citation></ref><ref id="B11"><mixed-citation xmlns:xlink="http://www.w3.org/1999/xlink" xlink:type="simple"><person-group><name name-style="western"><surname>Hershler</surname><given-names>R</given-names></name><name name-style="western"><surname>Liu</surname><given-names>H-P</given-names></name><name name-style="western"><surname>Thompson</surname><given-names>FG</given-names></name></person-group> (<year>2003a</year>)<article-title> Phylogenetic relationships of North American nymphophiline gastropods based on mitochondrial DNA sequences.</article-title><source>Zoologica Scripta</source><volume>32</volume>:<fpage>357</fpage>-<lpage>366</lpage>.</mixed-citation></ref><ref id="B5"><mixed-citation xmlns:xlink="http://www.w3.org/1999/xlink" xlink:type="simple"><person-group><name name-style="western"><surname>Cable</surname><given-names>RM</given-names></name><name name-style="western"><surname>Isserhoff</surname><given-names>H</given-names></name></person-group> (<year>1969</year>)<article-title> A protandrous haploporid cercaria, probably the larva of <italic>Saccocoelioides sogandaresi</italic> Lumsden, 1963.</article-title><source>Proceedings of the Helminthological Society of Washington</source><volume>36</volume>:<fpage>131</fpage>-<lpage>135</lpage>.</mixed-citation></ref><ref id="B7"><mixed-citation xmlns:xlink="http://www.w3.org/1999/xlink" xlink:type="simple"><person-group><name name-style="western"><surname>EHA</surname><given-names>(Espey,Huston &amp; Associates, Inc.)</given-names></name></person-group> (<year>1975</year>)<article-title> Investigation of flow requirements from Comal and San Marcos Springs to maintain associated aquatic ecosystems Guadalupe River basin. Document No. 7503</article-title>. <source>Report to the Texas Water Development Board</source>, <publisher-loc>Austin, TX</publisher-loc>, i-iii + <lpage>137</lpage> pp.</mixed-citation></ref><ref id="B1"><mixed-citation xmlns:xlink="http://www.w3.org/1999/xlink" xlink:type="simple"><person-group><name name-style="western"><surname>Arsuffi</surname><given-names>T</given-names></name></person-group> (<year>1994</year>)<article-title> Status of the Comal Springs riffle beetle (<italic>Heterelmis comalensis</italic> Bosse, Tuff and Brown), Peck’s cave amphipod (<italic>Stygobromus pecki</italic> Holsinger), and the Comal Springs drypoid beetle (<italic>Stygoparnus comalensis</italic> Barr and Spangler). Contract No. 14–16-0002-90-207</article-title>. <source>Report to the United States Fish and Wildlife Service</source>, <publisher-loc>Austin, TX</publisher-loc>, <lpage>26</lpage> pp + Appendix 1–5.</mixed-citation></ref><ref id="B32"><mixed-citation xmlns:xlink="http://www.w3.org/1999/xlink" xlink:type="simple"><person-group><name name-style="western"><surname>Tolley-Jordan</surname><given-names>LR</given-names></name><name name-style="western"><surname>Owen</surname><given-names>JM</given-names></name></person-group> (<year>2008</year>)<article-title> Habitat influences snail community structure and trematode infection levels in a spring-fed river, Texas, USA.</article-title><source>Hydrobiologia</source><volume>600</volume>:<fpage>29</fpage>-<lpage>40</lpage>.</mixed-citation></ref><ref id="B15"><mixed-citation xmlns:xlink="http://www.w3.org/1999/xlink" xlink:type="simple"><person-group><name name-style="western"><surname>Lindholm</surname><given-names>JJT</given-names></name></person-group> (<year>1979</year>)<source> The gastropods of the upper San Marcos River and their trematode parasites. M.S. thesis</source>. <publisher-loc>San Marcos, TX</publisher-loc>: <publisher-name>South Texas State University</publisher-name>.</mixed-citation></ref><ref id="B6"><mixed-citation xmlns:xlink="http://www.w3.org/1999/xlink" xlink:type="simple"><person-group><name name-style="western"><surname>Cauble</surname><given-names>MK</given-names></name></person-group> (<year>1998</year>)<source> Abundance and distribution of the freshwater snail fauna in Comal Springs-Landa Lake, New Braunfels, Comal Co., TX. M.S. thesis</source>, <publisher-loc>San Marcos, Texas</publisher-loc>: <publisher-name>Southwest Texas State University</publisher-name>.</mixed-citation></ref><ref id="B36"><mixed-citation xmlns:xlink="http://www.w3.org/1999/xlink" xlink:type="simple"><person-group><name name-style="western"><surname>USFWS </surname><given-names>(United States Fish and Wildlife Service)</given-names></name></person-group> (<year>1996</year>)<source> San Marcos and Comal Springs and associated aquatic ecosystems (revised) recovery plan for San Marcos gambusia (<italic>Gambusia georgei</italic>), Fountain darter (<italic>Etheostoma fonticola</italic>), San Marcos salamander (<italic>Eurycea nana</italic>), Texas wild-rice (<italic>Zizania texana</italic>), Texas blind salamander (<italic>Typhlomolge rathbuni</italic>)</source>. Prepared for the San Marcos/Comal Recovery Team. <publisher-loc>Austin, Texas</publisher-loc>, <lpage>121</lpage> pp. <ext-link ext-link-type="uri" xlink:href="http://www.fws.gov/ecos/ajax/docs/recovery_plan/960214.pdf" xlink:type="simple">http://www.fws.gov/ecos/ajax/docs/recovery_plan/960214.pdf</ext-link> [accessed 15.VI.2010]</mixed-citation></ref></ref-list></tp:taxon-treatment>
